# Supplementary material for: Exploring Genetic Factors Associated with Moniezia spp. Tapeworm Resistance in Central Anatolian Merino Sheep via GWAS Approach
Source: Animals (Basel). 2025 Mar 12;15(6):812. doi: 10.3390/ani15060812 (PMC11939720; doi:10.3390/ani15060812)
Supplement: Supplementary file 1 [file animals-15-00812-s001.zip]

Archive with 1 entries (1 files):
- animals-3393859-supplementary.pdf
